# Supplementary material for: Spatial and temporal patterns of the emerging tick-borne pathogen Borrelia miyamotoi in blacklegged ticks (Ixodes scapularis) in New York
Source: Parasit Vectors. 2021 Jan 14;14:51. doi: 10.1186/s13071-020-04569-2 (PMC7807902; doi:10.1186/s13071-020-04569-2)
Supplement: Supplementary file 1 — Additional file 1: Table S1. [file 13071_2020_4569_MOESM1_ESM.xlsx]

## Sheet: larvae
Year	SiteID	CanopyCover	Notes	# pools total	# By+	Prevalence
2013	44A	maple	all DNAs had 10 larvae pooled	24	0	0
2013	Bacon	maple	all DNAs had 10 larvae pooled	24	4	0.018
2013	GC	oak	all DNAs had 10 larvae pooled	26	0	0
2013	GX	oak	all DNAs had 10 larvae pooled	23	1	0.0044
2013	HC	oak	all DNAs had 10 larvae pooled	24	0	0
2013	HX	oak	all DNAs had 10 larvae pooled	24	1	0.0042
2013	TC	oak	all DNAs had 10 larvae pooled	23	2	0.0091
2013	TX	oak	24 DNAs had 10 larvae pooled, 1 DNA had 6 larvae pooled	25	0	0
2013	Wapp2	maple	all DNAs had 10 larvae pooled	23	0	0

## Sheet: host data
Year	HostID	Species	# ticks total	# By+	%By+	HostInfBy
2009	1162-75951	AMRO	20	0	0	0
2009	1162-75956	AMRO	24	0	0	0
2009	1162-75958	AMRO	22	0	0	0
2009	1162-75959	AMRO	23	0	0	0
2009	1162-75960	AMRO	8	1	0.125	1
2009	1162-75962	AMRO	12	0	0	0
2009	1162-75963	AMRO	16	0	0	0
2009	1162-75967	AMRO	10	0	0	0
2009	1162-75971	AMRO	21	0	0	0
2010	1162-75949	AMRO	23	0	0	0
2010	1162-75976	AMRO	19	1	0.0526316	1
2010	1162-75977	AMRO	23	1	0.0434783	1
2010	1162-75986	AMRO	8	0	0	0
2010	1162-75987	AMRO	15	0	0	0
2010	1162-75989	AMRO	19	0	0	0
2010	1162-75992	AMRO	23	0	0	0
2010	1162-75993	AMRO	8	0	0	0
2010	1162-75997	AMRO	12	0	0	0
2010	1162-75999	AMRO	20	0	0	0
2010	1342-59601	AMRO	19	1	0.0526316	1
2009	BB10	BLBR	18	0	0	0
2009	BB12	BLBR	19	0	0	0
2009	BB13	BLBR	11	0	0	0
2009	BB15	BLBR	18	0	0	0
2009	BB16	BLBR	25	1	0.04	1
2009	BB17	BLBR	13	0	0	0
2009	BB18	BLBR	21	0	0	0
2009	BB20	BLBR	15	0	0	0
2009	BB22	BLBR	14	1	0.0714286	1
2009	BB24	BLBR	14	0	0	0
2009	BB3	BLBR	12	0	0	0
2009	BB8	BLBR	17	0	0	0
2009	BB9	BLBR	23	0	0	0
2010	BLBR01	BLBR	16	0	0	0
2010	BLBR04-10	BLBR	25	1	0.04	1
2010	BLBR05-10	BLBR	19	1	0.0526316	1
2010	BLBR08-10	BLBR	14	1	0.0714286	1
2010	BLBR11-10	BLBR	15	0	0	0
2010	BLBR12-10	BLBR	23	0	0	0
2010	BLBR13-10	BLBR	25	0	0	0
2010	BLBR15-10	BLBR	17	0	0	0
2010	BLBR16-10	BLBR	23	0	0	0
2010	BLBR17-10	BLBR	22	0	0	0
2010	BLBR18-10	BLBR	23	2	0.0869565	1
2010	BLBR19-10	BLBR	24	3	0.125	1
2010	BLBR22-10	BLBR	18	1	0.0555556	1
2010	BLBR23-10	BLBR	24	2	0.0833333	1
2010	BLBR24-10	BLBR	22	1	0.0454545	1
2010	BLBR25-10	BLBR	16	0	0	0
2008	P910	DIVI	25	0	0	0
2008	P913	DIVI	13	0	0	0
2008	P976	DIVI	25	0	0	0
2009	A20026	DIVI	12	0	0	0
2009	A20027	DIVI	20	0	0	0
2009	A20028	DIVI	21	1	0.047619	1
2009	A20030	DIVI	24	0	0	0
2009	A20042	DIVI	19	0	0	0
2009	A20045	DIVI	24	0	0	0
2009	A20046	DIVI	20	0	0	0
2009	A20050	DIVI	12	0	0	0
2009	E2859	DIVI	25	1	0.04	1
2009	E2860	DIVI	15	0	0	0
2009	E2861	DIVI	20	0	0	0
2009	E2862	DIVI	20	0	0	0
2009	R503	DIVI	12	0	0	0
2009	R505	DIVI	14	0	0	0
2009	R506	DIVI	24	0	0	0
2009	R507	DIVI	25	1	0.04	1
2009	R508	DIVI	11	0	0	0
2009	R510	DIVI	24	1	0.0416667	1
2010	A20235	DIVI	23	0	0	0
2010	A20239	DIVI	19	2	0.105263	1
2010	A20242	DIVI	22	0	0	0
2010	A20243	DIVI	22	1	0.0454545	1
2010	A20354	DIVI	23	0	0	0
2010	R299	DIVI	19	0	0	0
2009	A20061	GLVO	25	0	0	0
2009	A20075	GLVO	21	0	0	0
2009	R515	GLVO	25	0	0	0
2010	A20159	GLVO	6	0	0	0
2010	A20244	GLVO	1	0	0	0
2010	A20244-2	GLVO	2	0	0	0
2010	E3759	GLVO	7	0	0	0
2008	2331-16324	GRCA	12	0	0	0
2008	2331-16328	GRCA	14	0	0	0
2008	2331-16330	GRCA	12	0	0	0
2008	2331-16333	GRCA	10	0	0	0
2008	2331-16335	GRCA	10	0	0	0
2009	1951-10550	GRCA	10	0	0	0
2009	1951-10554	GRCA	21	0	0	0
2009	1951-10567	GRCA	21	0	0	0
2009	2331-16357	GRCA	24	0	0	0
2009	2331-16358	GRCA	20	0	0	0
2009	2331-16360	GRCA	21	0	0	0
2009	2331-16361	GRCA	22	0	0	0
2009	2331-16368	GRCA	21	0	0	0
2009	2331-16382	GRCA	24	0	0	0
2009	2331-16383	GRCA	18	0	0	0
2009	2331-16388	GRCA	21	0	0	0
2009	2331-16397	GRCA	9	0	0	0
2009	2331-16398	GRCA	9	0	0	0
2009	MEME109	MEME	21	0	0	0
2009	MEME209	MEME	10	0	0	0
2008	BMX10	PELE	22	0	0	0
2008	E1119	PELE	20	0	0	0
2008	E1160	PELE	11	0	0	0
2008	E1966	PELE	10	0	0	0
2008	E456	PELE	22	0	0	0
2008	E496	PELE	20	0	0	0
2008	E500	PELE	22	0	0	0
2008	E591	PELE	22	0	0	0
2008	H1794	PELE	21	0	0	0
2008	H1821	PELE	24	0	0	0
2008	H1822	PELE	24	0	0	0
2008	H681	PELE	22	0	0	0
2008	P826	PELE	22	0	0	0
2008	P901	PELE	18	0	0	0
2008	P902	PELE	13	0	0	0
2008	P923	PELE	13	0	0	0
2008	P925	PELE	25	0	0	0
2008	T1000	PELE	19	0	0	0
2008	T603	PELE	19	0	0	0
2008	T912	PELE	21	0	0	0
2009	A20003	PELE	18	0	0	0
2009	A20005	PELE	20	0	0	0
2009	E2858	PELE	23	0	0	0
2009	E3467	PELE	25	0	0	0
2009	R492	PELE	16	0	0	0
2009	R495	PELE	25	0	0	0
2009	R497	PELE	19	0	0	0
2009	R511PELE	PELE	15	0	0	0
2010	A20245	PELE	20	0	0	0
2010	A20301	PELE	24	0	0	0
2010	A20352	PELE	22	1	0.0454545	1
2010	A20371	PELE	15	0	0	0
2010	E2377	PELE	13	0	0	0
2010	Q703	PELE	13	1	0.0769231	1
2010	Q709	PELE	20	0	0	0
2010	Q710-2	PELE	37	0	0	0
2010	Q739	PELE	14	0	0	0
2010	R269	PELE	19	0	0	0
2008	16	PRLO	23	0	0	0
2008	17	PRLO	23	0	0	0
2008	18	PRLO	23	0	0	0
2008	26	PRLO	22	0	0	0
2008	COON2	PRLO	11	0	0	0
2009	107	PRLO	16	1	0.0625	1
2009	108	PRLO	19	0	0	0
2009	109	PRLO	17	0	0	0
2009	500	PRLO	25	0	0	0
2009	501	PRLO	17	0	0	0
2009	502	PRLO	10	0	0	0
2009	504	PRLO	17	0	0	0
2009	505	PRLO	25	0	0	0
2009	506	PRLO	20	0	0	0
2009	507	PRLO	20	1	0.05	1
2009	508	PRLO	22	0	0	0
2009	509	PRLO	22	0	0	0
2010	123	PRLO	14	0	0	0
2010	125	PRLO	22	0	0	0
2010	131	PRLO	19	0	0	0
2010	A20156	PRLO	18	0	0	0
2010	R291	PRLO	23	0	0	0
2010	R292	PRLO	19	0	0	0
2010	R297/R296	PRLO	19	0	0	0
2010	R298	PRLO	19	0	0	0
2010	Ripped_Ears	PRLO	18	0	0	0
2008	T626/T627	SCCA	10	0	0	0
2009	D8580/D8581	SCCA	16	0	0	0
2009	E1278/E1277	SCCA	22	0	0	0
2009	E3473/E3472	SCCA	17	0	0	0
2009	E412	SCCA	24	2	0.0833333	1
2009	E486/E487	SCCA	25	0	0	0
2009	E519/E520	SCCA	10	0	0	0
2009	H1012/H1013	SCCA	25	0	0	0
2009	H1093/H1094	SCCA	15	0	0	0
2009	H559/H558	SCCA	19	0	0	0
2009	R479-1	SCCA	15	0	0	0
2009	R479-2	SCCA	16	0	0	0
2009	R519-2	SCCA	13	0	0	0
2009	R521	SCCA	22	0	0	0
2010	A20367/A20366	SCCA	13	0	0	0
2010	A20490/A20483	SCCA	21	0	0	0
2010	E3469	SCCA	15	0	0	0
2010	H2188/H2348	SCCA	20	0	0	0
2010	P995/P996	SCCA	22	0	0	0
2010	R513	SCCA	18	0	0	0
2010	SOREX01-10	SOREX	10	0	0	0
2010	SOREX02-10	SOREX	10	0	0	0
2010	SOREX06-10	SOREX	4	0	0	0
2010	SOREX07-10	SOREX	6	0	0	0
2010	SOREX08-10	SOREX	5	0	0	0
2010	SOREX11-10	SOREX	6	0	0	0
2009	A20012	TAHU	17	0	0	0
2009	A20070	TAHU	25	0	0	0
2010	A20012-2	TAHU	23	1	0.0434783	1
2010	A20017	TAHU	13	0	0	0
2010	A20070(2010)	TAHU	19	0	0	0
2010	A20203	TAHU	11	2	0.181818	1
2010	A20210/A20379-2	TAHU	21	1	0.047619	1
2010	A20217	TAHU	22	0	0	0
2010	A20305	TAHU	22	0	0	0
2010	A20353	TAHU	21	0	0	0
2010	A20368	TAHU	21	0	0	0
2010	A20373/A20374	TAHU	23	1	0.0434783	1
2010	A20489	TAHU	13	0	0	0
2010	A20625	TAHU	23	0	0	0
2010	P992	TAHU	23	0	0	0
2008	E1897	TAST	10	0	0	0
2008	E1982/E1995	TAST	25	0	0	0
2008	H1724	TAST	11	0	0	0
2008	H284	TAST	18	0	0	0
2008	H323	TAST	9	0	0	0
2008	H366	TAST	22	0	0	0
2008	H853	TAST	13	0	0	0
2008	T930	TAST	16	0	0	0
2009	A20076	TAST	15	0	0	0
2009	A20084	TAST	23	1	0.0434783	1
2009	E2010	TAST	25	0	0	0
2009	E2032	TAST	24	0	0	0
2009	E2138	TAST	22	0	0	0
2009	E2747	TAST	12	0	0	0
2009	H1037	TAST	18	0	0	0
2009	H1073	TAST	10	0	0	0
2009	H1969	TAST	18	0	0	0
2009	H2009	TAST	11	0	0	0
2009	H766	TAST	13	0	0	0
2009	H846	TAST	14	1	0.0714286	1
2010	A20372	TAST	10	0	0	0
2010	E2854	TAST	12	0	0	0
2010	P993	TAST	18	1	0.0555556	1
2008	1861-21172	VEER	16	0	0	0
2008	1861-21179	VEER	21	0	0	0
2008	1861-21180	VEER	17	0	0	0
2008	1861-21181	VEER	22	0	0	0
2008	1861-21183	VEER	18	0	0	0
2009	2341-01750	VEER	19	0	0	0
2009	2341-01757	VEER	20	0	0	0
2009	2341-01853	VEER	10	0	0	0
2009	2341-01858	VEER	16	0	0	0
2009	2341-01860	VEER	25	0	0	0
2009	2341-01861	VEER	24	0	0	0
2009	2341-01862	VEER	14	0	0	0
2009	2341-01869	VEER	22	0	0	0
2009	2341-01870	VEER	25	0	0	0
2009	2341-01873	VEER	15	0	0	0
2009	2341-01874	VEER	23	0	0	0
2009	2341-01875	VEER	23	0	0	0
2009	2341-01877	VEER	25	0	0	0
2009	2341-01882	VEER	24	0	0	0
2009	2341-01888	VEER	25	0	0	0
2009	2341-01889	VEER	18	0	0	0
2009	2341-01890	VEER	23	0	0	0
2008	2331-16326	WOTH	12	0	0	0
2008	2331-16327	WOTH	17	0	0	0
2008	2331-16334	WOTH	23	0	0	0
2009	1951-10557	WOTH	23	0	0	0
2009	1951-10558	WOTH	19	0	0	0
2009	1951-10559	WOTH	21	0	0	0
2009	1951-10560	WOTH	19	0	0	0
2009	1951-10562	WOTH	21	0	0	0
2009	1951-10564	WOTH	19	0	0	0
2009	1951-10568	WOTH	11	0	0	0
2009	1951-10569	WOTH	12	0	0	0
2009	1951-10571	WOTH	17	0	0	0
2009	1951-10573	WOTH	18	0	0	0
2009	1951-10574	WOTH	18	0	0	0
2009	1951-10576	WOTH	18	0	0	0
2009	1951-10577	WOTH	18	0	0	0
2009	1951-10578	WOTH	20	1	0.05	1
2009	1951-10579	WOTH	24	0	0	0
2009	1951-10581	WOTH	10	0	0	0
2009	1951-10582	WOTH	18	0	0	0
2009	1951-10584	WOTH	11	0	0	0
2009	1951-10585	WOTH	22	0	0	0
2009	1951-10586	WOTH	24	0	0	0
2009	1951-10588	WOTH	20	0	0	0
2009	2331-16390	WOTH	19	0	0	0
2009	2331-16530	WOTH	10	0	0	0
2009	2331-16531	WOTH	14	0	0	0
2009	2331-16535	WOTH	18	0	0	0

## Sheet: prevalence through time
Year	count	positive	proportion positive	lower 95% CI	upper 95% CI
2006	3	0	0	0	0.561497
2007	130	0	0	0	0.0287016
2008	269	8	0.0297398	0.0151451	0.0575765
2009	112	3	0.0267857	0.00915082	0.0758055
2010	203	3	0.0147783	0.00503847	0.0425413
2011	340	6	0.0176471	0.00811227	0.0379597
2012	293	4	0.0136519	0.00532141	0.0345701
2013	311	7	0.022508	0.0109448	0.0457233

## Sheet: prevalence in space
SiteID	N ticks	N By positive	% By positive
1	42	0	0
2	29	0	0
3	27	0	0
4	40	0	0
5	39	0	0
6	24	0	0
7	30	1	3.33333
8	29	0	0
9	29	0	0
10	25	0	0
11	28	0	0
12	30	0	0
13	20	0	0
14	21	0	0
15	43	0	0
16	45	1	2.22222
17	57	0	0
18	28	1	3.57143
19	27	1	3.7037
20	28	1	3.57143
21	20	0	0
22	23	0	0
23	28	0	0
24	44	0	0
25	23	0	0
26	27	0	0
27	23	0	0
28	38	0	0
29	53	0	0
30	50	1	2
31	37	0	0
32	45	1	2.22222
33	41	0	0
34	43	1	2.32558
35	59	0	0
36	63	2	3.1746
37	45	0	0
38	21	0	0
39	33	0	0
40	27	0	0
41	50	0	0
42	30	2	6.66667
43	24	0	0
44	24	0	0
45	40	2	5
46	21	0	0
47	21	0	0
48	22	2	9.09091
49	25	1	4
50	29	1	3.44828
51	45	0	0
52	30	0	0
53	29	0	0
54	42	0	0
55	30	0	0
56	41	0	0
57	44	1	2.27273
58	41	2	4.87805
59	21	0	0
60	30	1	3.33333
61	29	1	3.44828
62	45	1	2.22222
63	28	1	3.57143
64	50	1	2
65	21	0	0
66	26	0	0
67	32	0	0
68	49	0	0
69	43	2	4.65116
70	31	0	0
71	58	1	1.72414
72	30	0	0
73	30	0	0
74	60	1	1.66667
75	42	0	0
76	26	0	0
77	23	0	0
78	41	0	0
79	35	3	8.57143
80	30	0	0
81	35	0	0
82	24	2	8.33333
83	21	1	4.7619
84	22	0	0
85	38	1	2.63158
86	22	1	4.54545
87	24	0	0
88	34	0	0
89	29	0	0
90	33	0	0
91	30	0	0
92	22	0	0
93	22	0	0
94	28	0	0
95	30	1	3.33333
96	46	3	6.52174
97	30	1	3.33333
98	38	0	0
99	30	0	0
100	54	0	0
101	20	0	0
102	30	0	0
103	59	0	0
104	30	0	0
105	30	0	0
106	29	0	0
107	27	0	0
108	30	0	0
109	28	0	0
